# Supplementary material for: A framework for gene mapping in wheat demonstrated using the Yr7 yellow rust resistance gene
Source: PLoS One. 2020 Apr 15;15(4):e0231157. doi: 10.1371/journal.pone.0231157 (PMC7159211; doi:10.1371/journal.pone.0231157)
Supplement: S1 Table — (XLSX) [file pone.0231157.s001.xlsx]

## Sheet: S1 - R and S bulk composition
Table S1: Creation of Yr7 and yr7 bulks.
R pool cutoff	No. lines in R pool	peak A:B ratio	S pool cutoff	No. lines in S pool	peak B:A ratio
<=4	99	0.1034	>=6	73	0.0143
<=3	89	0.0233	>=7	51	0
<=2	54	0	>=8	22	0
R: Resistant lines, S: Susceptible lines
