# Supplementary material for: A framework for gene mapping in wheat demonstrated using the Yr7 yellow rust resistance gene
Source: PLoS One. 2020 Apr 15;15(4):e0231157. doi: 10.1371/journal.pone.0231157 (PMC7159211; doi:10.1371/journal.pone.0231157)
Supplement: S2 Table — (XLSX) [file pone.0231157.s002.xlsx]

## Sheet: S2 - R to S segregation ratio
Table S2. Segregation of the infection type at seedling stage in AxC population against isolate 08/21
Isolate	R	S	Total	Expected	χ2	P-value
				Ratio R:S
Pst 08/21	102	99	201	01:01:00	0.045	0.83
