# Supplementary material for: A framework for gene mapping in wheat demonstrated using the Yr7 yellow rust resistance gene
Source: PLoS One. 2020 Apr 15;15(4):e0231157. doi: 10.1371/journal.pone.0231157 (PMC7159211; doi:10.1371/journal.pone.0231157)
Supplement: S3 Table — (XLSX) [file pone.0231157.s003.xlsx]

## Sheet: S3- AxC DH Seedling Test Scores
DH Line Name	Infection Type Score in Seedling Test with isolate PST08/21 ("Solstice" isolate, avirulent on Yr7)
AC 179	1
AC 153	1.33333
AC 177	1.33333
AC 84	1.33333
AC 107	1.66667
AC 19	1.66667
AC 206	1.66667
AC 34	1.66667
AC 50	1.66667
AC 10	2
AC 100	2
AC 104	2
AC 108	2
AC 109	2
AC 110	2
AC 113	2
AC 12	2
AC 127	2
AC 134	2
AC 139	2
AC 141	2
AC 142	2
AC 145	2
AC 146	2
AC 149	2
AC 155	2
AC 156	2
AC 17	2
AC 174	2
AC 18	2
AC 191	2
AC 194	2
AC 195	2
AC 2	2
AC 20	2
AC 23	2
AC 26	2
AC 31	2
AC 32	2
AC 41	2
AC 42	2
AC 47	2
AC 54	2
AC 57	2
AC 59	2
AC 64	2
AC 7	2
AC 72	2
AC 74	2
AC 81	2
AC 86	2
AC 89	2
AC 98	2
AC 102	2.33333
AC 115	2.33333
AC 128	2.33333
AC 150	2.33333
AC 158	2.33333
AC 163	2.33333
AC 165	2.33333
AC 167	2.33333
AC 185	2.33333
AC 204	2.33333
AC 22	2.33333
AC 27	2.33333
AC 29	2.33333
AC 39	2.33333
AC 52	2.33333
AC 56	2.33333
AC 6	2.33333
AC 77	2.33333
AC 79	2.33333
AC 9	2.33333
AC 137	2.66667
AC 15	2.66667
AC 159	2.66667
AC 161	2.66667
AC 33	2.66667
AC 71	2.66667
AC 83	2.66667
AC 91	2.66667
AC 106	3
AC 197	3
AC 61	3
AC 87	3
AC 94	3
AC 97	3
AC 136	3.33333
AC 188	3.33333
AC 198	3.33333
AC 199	3.33333
AC 70	3.33333
AC 203	3.66667
AC 49	3.66667
AC 78	3.66667
AC 5	4
AC 85	4
AC 173	4.33333
AC 44	4.33333
AC 166	4.66667
AC 187	4.66667
AC 90	4.66667
AC 112	5
AC 130	5
AC 148	5
AC 151	5
AC 178	5
AC 189	5
AC 28	5
AC 37	5
AC 73	5
AC 133	5.33333
AC 192	5.33333
AC 60	5.33333
AC 129	5.66667
AC 131	5.66667
AC 144	5.66667
AC 16	5.66667
AC 171	5.66667
AC 190	5.66667
AC 24	5.66667
AC 53	5.66667
AC 58	5.66667
AC 80	5.66667
AC 117	6
AC 157	6
AC 172	6
AC 69	6
AC 92	6
AC 1	6.33333
AC 36	6.33333
AC 75	6.33333
AC 116	6.66667
AC 119	6.66667
AC 122	6.66667
AC 132	6.66667
AC 169	6.66667
AC 55	6.66667
AC 62	6.66667
AC 111	7
AC 124	7
AC 14	7
AC 186	7
AC 30	7
AC 63	7
AC 66	7
AC 103	7.33333
AC 114	7.33333
AC 118	7.33333
AC 147	7.33333
AC 154	7.33333
AC 168	7.33333
AC 184	7.33333
AC 193	7.33333
AC 196	7.33333
AC 202	7.33333
AC 21	7.33333
AC 35	7.33333
AC 38	7.33333
AC 67	7.33333
AC 8	7.33333
AC 93	7.33333
AC 99	7.33333
AC 101	7.66667
AC 123	7.66667
AC 125	7.66667
AC 126	7.66667
AC 140	7.66667
AC 143	7.66667
AC 160	7.66667
AC 162	7.66667
AC 175	7.66667
AC 183	7.66667
AC 205	7.66667
AC 25	7.66667
AC 120	8
AC 121	8
AC 13	8
AC 138	8
AC 164	8
AC 181	8
AC 182	8
AC 3	8
AC 43	8
AC 65	8
AC 76	8
AC 88	8
AC 96	8
AC 152	8.33333
AC 170	8.33333
AC 176	8.33333
AC 51	8.33333
AC 105	8.66667
AC 180	8.66667
AC 200	8.66667
AC 68	8.66667
AC 46	9
AC 11	U

## Sheet: S4 - YR Panel Seedling Tests
YR Panel Variety_ID	IF_SDT_03/07	IF_SDT_08/21
S1591_AC_BARRIE	6.406	7.393
U100273_CAPELLE_DESPREZ	7.38	6.68
U101246_VUKA	8.179	8.21
U112030_TAMBOR	6.893	7.155
U112495_ISENGRAIN	8.354	7.63
U112943_LORRAINE	5.432	2.878
U113096_BOSTON	1.537	1.215
U9003_CARSTENS_V	8.354	7.155
U9036_THATCHER	7.867	2.166
U9039_VILMORIN_27	7.38	2.403
W1003_VIVANT	2.024	5.967
W1008_JACADI	7.38	6.442
W1019_TEMPLE	5.919	5.315
W1020_TILBURI	4.459	3.829
W1028_TEMPEST	1.05	NA
W1029_BLAZE	1.05	6.442
W103_MARIS_FREEMAN	2.024	7.63
W1030_CANTATA	4.945	2.166
W1031_FALSTAFF	1.05	6.205
W1033_SAVANNAH	1.05	3.116
W1035_MAVERICK	5.432	5.254
W1039_CHAUCER	2.998	7.393
W1040_WESTON	1.05	6.442
W1044_BUCCANEER	8.354	7.868
W1047_KRAKATOA	0.563	7.63
W1048_WELLINGTON	1.05	6.68
W1062_SHANGO	2.024	8.106
W1070_CLAIRE	4.459	3.354
W1078_MARSHAL	1.537	5.262
W1088_ROSETTE	2.024	7.393
W109_MEGA	2.92	5.967
W1092_SHAMROCK	2.511	5.254
W1100_BUCHAN	0.563	3.829
W1108_DATUM	0.077	6.903
W111_ATOU	4.945	6.918
W1111_AARDVARK	2.998	3.591
W1115_DICKINS	2.998	6.109
W1120_FLAIR	8.841	8.581
W1122_ATOLL*	4.945	6.918
W1126_ECLIPSE	2.024	5.973
W1133_AGAMI	1.206	8.343
W1137_BROILER	2.511	2.641
W1147_NAPIER	0.563	3.116
W1149_WICKHAM	0.563	5.492
W1151_CHICAGO	2.024	6.68
W1152_EXPLOSIV	2.998	7.393
W1153_GENGHIS	1.05	6.442
W1155_DENVER*	2.024	6.442
W1156_BRANDO	1.537	5.665
W1157_RANGER	0.077	4.066
W1161_DERWENT*	8.354	7.393
W1184_ARLINGTON	0.563	7.868
W1195_VERDON	6.893	NA
W1196_ELECTRON	3.485	6.205
W1197_DORIAL	0.077	7.868
W1199_MILESTONE	1.05	2.641
W1200_OPTION	1.05	7.393
W1201_REYDON	0.563	5.712
W1202_OXBOW	1.05	6.918
W1204_SLADE	3.485	5.73
W1205_POTENT	1.05	7.868
W1206_GOLDLACE	3.485	3.591
W1210_ORTON	0.563	7.868
W1211_ODYSSEY	1.05	3.354
W1213_EXSEPT	2.511	6.68
W1220_DEBEN	6.893	4.779
W1222_ARRIVA	1.537	4.779
W1223_CANTERBURY	1.537	5.73
W1224_CYBER	2.024	1.69
W1226_TRAVIX	1.05	6.205
W1227_BISCAY	2.998	4.066
W1233_ARK	7.38	4.066
W1234_TANKER	0.563	3.354
W1240_NEXUS	1.05	4.542
W1249_CHEQUER	1.05	5.492
W1251_HARROW	0.563	7.393
W1257_RICHMOND	2.998	2.403
W1258_CHATSWORTH	2.024	4.542
W1259_WOBURN	2.024	3.591
W1262_MACRO	0.077	1.453
W1263_FENDER	3.972	2.496
W1266_ACCESS	0.563	3.591
W1267_ANGLO	1.537	6.442
W1269_POSIT	1.05	8.106
W1270_COMET	0.563	7.018
W1271_FEAST	0.041	6.68
W1272_RAMPART	0.563	8.106
W1273_VAULT	7.867	3.493
W1275_KEMPT	1.05	7.155
W1276_ALCHEMIST	1.05	6.918
W1277_FRELON	6.406	4.066
W1278_PHLEBAS	1.537	7.393
W1281_XI19	1.537	2.166
W1282_SOLSTICE*	1.519	5.73
W1286_STORM	1.537	6.442
W1292_VIRTUOSE	7.38	4.066
W1295_SABRE*	8.354	7.868
W1300_WINDSOR	2.024	7.42
W1310_CAPNOR	1.537	6.205
W1321_PR21R60	2.511	7.277
W1326_TELLUS	4.459	6.205
W1327_BRUNEL	1.05	8.106
W1328_WIZARD***	1.537	6.442
W1329_ZAKA	0.077	6.918
W1330_ROBIGUS	2.752	6.918
W1331_CONTEXT	1.537	4.779
W1332_CONVOY	2.024	6.68
W1333_ASHANTI	0.563	3.116
W1335_SCORPION_25	1.537	3.354
W1336_WARLOCK_24	1.537	3.116
W134_CLEMENT	1.05	7.63
W1343_CARLTON	1.05	7.393
W1353_GOODWILL	1.537	2.166
W1359_INSIGHT	2.511	2.878
W1361_MALLET	0.077	4.542
W1364_RIVET	0.077	5.492
W1367_FIELDER	0.077	4.066
W1370_HARBOUR	2.511	7.393
W1376_EINSTEIN	2.998	5.492
W1380_ARRAN	1.05	3.354
W1383_CHARDONNAY	1.05	6.918
W1388_CORDIALE	7.38	1.69
W1392_QUEST	1.537	5.73
W1395_SENATOR	0.563	8.581
W1400_FLAXEN	1.05	4.824
W1407_AWARD	8.354	6.918
W1409_MAYFAIR	1.537	4.779
W1411_DICKSON	2.024	6.68
W1414_VECTOR	0.077	1.928
W1415_SMUGGLER	3.485	3.829
W1426_ISTABRAQ	4.459	2.403
W1427_NIJINSKY	2.024	2.329
W1428_SANCERRE	5.432	2.403
W1429_ALSACE	2.024	5.967
W1435_SW_TATAROS	4.945	5.492
W1438_CAPHORN	1.537	6.68
W1439_DART*	1.05	6.442
W1440_STEADFAST	0.563	6.68
W1441_MONUMENT	3.485	5.967
W1442_GLADIATOR*	1.05	3.354
W1443_HERITAGE	2.024	6.918
W1445_BELTER	3.485	5.492
W1447_BENTLEY	4.945	6.68
W1449_WELFORD	1.05	5.017
W1450_PENNANT*	0.077	2.641
W1456_RAGLAN	1.537	7.393
W1461_MAYFIELD	2.998	7.63
W1462_AMBROSIA	2.92	6.68
W1463_EQUATOR	1.05	5.492
W1464_EXTEND	7.867	7.155
W1467_MAGNITUDE	4.459	3.354
W1468_DEFENDER	3.485	3.829
W1469_SCANDIA	2.024	5.492
W1470_CHOICE*	2.024	3.116
W1477_ATLANTA	1.05	6.205
W1478_PAGAN	1.05	1.928
W1482_GLASGOW	7.38	7.393
W1489_ISIDOR	8.841	NA
W1497_SAMURAI	1.05	7.155
W1499_PREDATOR	1.537	7.155
W1502_BROMPTON	1.05	7.155
W1511_CHESTER	1.05	4.066
W1512_EXETER	6.406	4.779
W1516_ROSARIO	2.024	7.868
W1532_MASCOT*	2.024	7.393
W1541_PIRANHA	1.05	5.254
W1542_DIRECTOR	0.563	2.166
W1543_ASAGAI	0.077	3.591
W1545_ZEBEDEE	5.432	4.066
W1546_GATSBY	0.077	2.641
W1549_FASTNET	0.563	2.166
W1550_DOVER	2.511	2.403
W1556_HOURRA	2.024	NA
W1561_HYPERION	1.537	5.967
W1564_ALCHEMY	4.945	2.254
W1573_AARDEN	2.024	NA
W1577_HURLEY	6.406	5.017
W1578_KIPLING	1.05	3.116
W1599_BATTALION	1.537	2.403
W1606_OCHRE	0.077	0.502
W1611_CONTENDER	0.563	3.829
W1621_GULLIVER	0.563	1.928
W1625_BENEDICT	0.563	3.829
W1644_TIMBER	2.511	2.166
W1649_SAHARA	1.537	2.166
W1652_HUMBER	0.077	6.68
W1658_OAKLEY	2.024	7.63
W1687_MARKSMAN**	1.537	2.878
W1725_DUXFORD	2.024	2.403
W1726_LIMERICK	2.024	2.403
W1727_MONTY	1.05	7.63
W1731_HEREFORD	1.537	1.995
W1737_JB_DIEGO	1.05	4.422
W1765_KETCHUM	2.024	3.354
W1766_GALLANT	7.38	4.779
W178_KINSMAN	2.024	8.398
W1789_QPLUS	1.537	6.205
W179_HOBBIT	7.867	6.918
W1813_CONQUEROR	8.354	7.393
W1865_WARRIOR**	1.206	4.124
W1882_HORIZON	4.945	4.779
W201_ARMADA	7.867	6.205
W205_KADOR	8.841	8.106
W23_TOMMY	7.38	2.403
W230_HUSTLER	7.867	6.442
W231_BRIGAND	NA	4.542
W260_ANVIL	NA	5.492
W265_COPAIN	NA	8.106
W274_BOUNTY	NA	2.641
W276_VIRTUE	NA	5.492
W287_AVALON	7.439	4.506
W296_GRANTA	NA	2.403
W311_ABELE	NA	3.354
W321_NORMAN	2.024	5.254
W364_LONGBOW	2.024	7.393
W389_STETSON	2.024	6.015
W4_BOUQUET	NA	5.73
W41_MARIS_BEACON	7.867	6.968
W440_GALAHAD	7.933	7.393
W486_MOULIN	NA	7.155
W489_BROCK	8.426	1.928
W496_TONIC	2.024	2.166
W509_BOXER	1.537	4.01
W533_MERCIA	5.432	2.166
W537_SLEJPNER	2.024	6.68
W544_AXONA	2.024	4.542
W565_PARADE	2.024	2.166
W585_RENDEZVOUS	5.919	5.967
W591_HORNET	1.05	6.918
W607_APOLLO	1.206	7.155
W610_SOLEIL	NA	1.69
W612_ARMINDA	2.511	3.829
W626_SQUADRON	1.05	6.918
W628_RIBAND	7.38	5.967
W66_MARIS_HUNTSMAN	6.893	6.918
W67_MARIS_TEMPLAR	2.92	6.903
W670_APOSTLE	1.537	1.928
W671_PASTICHE	5.432	2.166
W672_FRESCO	6.893	7.155
W682_URBAN	8.354	7.155
W692_BEAVER	0.563	6.442
W694_HAVEN	1.05	4.779
W704_LYNX	NA	7.63
W707_AXIAL	3.485	7.393
W724_EKLA	7.38	1.928
W728_TALON	2.511	6.442
W732_DEAN	1.05	5.492
W735_TARA	1.537	3.829
W736_HEREWARD	2.998	4.304
W755_ORESTIS	4.459	3.354
W759_ADMIRAL	1.537	3.116
W760_SOLDIER	0.563	4.918
W765_SAREK	7.38	4.918
W770_LANCELOT	1.05	8.106
W773_TORONTO	1.05	6.205
W775_ESTICA	1.05	2.641
W776_WASP	6.893	4.542
W783_CAPRIMUS	2.511	4.779
W785_ARISTOCRAT	3.972	4.918
W787_TORFRIDA	3.972	4.066
W798_CAMP_REMY	7.867	2.166
W800_GENESIS	5.919	6.918
W801_ASTRON	NA	6.68
W803_FLETUM	4.945	6.506
W806_DIABLO	0.563	7.3
W808_SPARK	6.406	2.403
W810_ZODIAC	0.563	3.354
W811_FENDA	7.38	6.506
W817_HUSSAR	0.077	4.304
W818_BRIGADIER	0.563	4.304
W824_BRYDEN	1.05	3.33
W825_ADROIT	NA	6.506
W826_LEO*	2.511	6.903
W827_RENOWN	4.945	NA
W828_HUNTER	0.563	2.641
W829_VERITAS	1.05	NA
W833_CADENZA	2.012	2.111
W834_SOISSONS	8.841	7.393
W844_TREND	2.92	6.205
W845_BUSTER	0.563	2.403
W847_FLAME	3.485	2.403
W848_WOODSTOCK	7.38	6.109
W856_LYNX*	0.563	5.017
W858_RIALTO	1.05	5.017
W859_ANDANTE	3.485	8.581
W862_ATLA	0.563	6.386
W863_OSTARA	1.05	5.315
W867_PROPHET	8.354	8.106
W878_BEAUFORT	NA	5.492
W88_JOSS_CAMBIER	7.867	8.106
W881_ENCORE	1.05	5.017
W882_CONSORT	2.511	6.68
W886_TURPIN	1.05	6.918
W896_DYNAMO	6.406	3.591
W931_CAXTON	3.972	6.918
W932_REAPER	6.893	5.967
W933_RALEIGH	1.05	5.967
W934_DRAKE	1.05	6.386
W937_SPRY	1.537	7.868
W938_SHANNON	1.537	6.918
W939_CHARGER	2.998	6.68
W940_CLOVE	1.05	4.542
W942_NEWHAVEN	0.563	8.106
W943_GALATEA	7.38	8.106
W945_MAGELLAN	1.05	7.3
W946_CHIANTI	1.537	6.918
W954_CROFTER	1.537	5.73
W955_RITMO	NA	6.68
W966_RUBENS	7.38	7.155
W967_ABBOT	3.485	6.282
W970_IMPALA	3.972	7.393
W972_ACCLAIM	1.05	7.63
W973_MADRIGAL	0.563	5.492
W978_HARRIER	1.05	7.155
W980_MALACCA	4.945	2.641
W982_HUDSON	3.485	4.542
W983_EQUINOX	0.563	4.074
W992_HOLSTER	2.998	8.094
W994_WARRIOR	1.05	6.903
