# Supplementary material for: A framework for gene mapping in wheat demonstrated using the Yr7 yellow rust resistance gene
Source: PLoS One. 2020 Apr 15;15(4):e0231157. doi: 10.1371/journal.pone.0231157 (PMC7159211; doi:10.1371/journal.pone.0231157)
Supplement: S4 Table — (XLSX) [file pone.0231157.s004.xlsx]

## Sheet: S4 - YR Panel Seedling Tests
YR Panel Variety_ID	IF_SDT_03/07	IF_SDT_08/21
S1591_AC_BARRIE	6.406	7.393
U100273_CAPELLE_DESPREZ	7.38	6.68
U101246_VUKA	8.179	8.21
U112030_TAMBOR	6.893	7.155
U112495_ISENGRAIN	8.354	7.63
U112943_LORRAINE	5.432	2.878
U113096_BOSTON	1.537	1.215
U9003_CARSTENS_V	8.354	7.155
U9036_THATCHER	7.867	2.166
U9039_VILMORIN_27	7.38	2.403
W1003_VIVANT	2.024	5.967
W1008_JACADI	7.38	6.442
W1019_TEMPLE	5.919	5.315
W1020_TILBURI	4.459	3.829
W1028_TEMPEST	1.05	NA
W1029_BLAZE	1.05	6.442
W103_MARIS_FREEMAN	2.024	7.63
W1030_CANTATA	4.945	2.166
W1031_FALSTAFF	1.05	6.205
W1033_SAVANNAH	1.05	3.116
W1035_MAVERICK	5.432	5.254
W1039_CHAUCER	2.998	7.393
W1040_WESTON	1.05	6.442
W1044_BUCCANEER	8.354	7.868
W1047_KRAKATOA	0.563	7.63
W1048_WELLINGTON	1.05	6.68
W1062_SHANGO	2.024	8.106
W1070_CLAIRE	4.459	3.354
W1078_MARSHAL	1.537	5.262
W1088_ROSETTE	2.024	7.393
W109_MEGA	2.92	5.967
W1092_SHAMROCK	2.511	5.254
W1100_BUCHAN	0.563	3.829
W1108_DATUM	0.077	6.903
W111_ATOU	4.945	6.918
W1111_AARDVARK	2.998	3.591
W1115_DICKINS	2.998	6.109
W1120_FLAIR	8.841	8.581
W1122_ATOLL*	4.945	6.918
W1126_ECLIPSE	2.024	5.973
W1133_AGAMI	1.206	8.343
W1137_BROILER	2.511	2.641
W1147_NAPIER	0.563	3.116
W1149_WICKHAM	0.563	5.492
W1151_CHICAGO	2.024	6.68
W1152_EXPLOSIV	2.998	7.393
W1153_GENGHIS	1.05	6.442
W1155_DENVER*	2.024	6.442
W1156_BRANDO	1.537	5.665
W1157_RANGER	0.077	4.066
W1161_DERWENT*	8.354	7.393
W1184_ARLINGTON	0.563	7.868
W1195_VERDON	6.893	NA
W1196_ELECTRON	3.485	6.205
W1197_DORIAL	0.077	7.868
W1199_MILESTONE	1.05	2.641
W1200_OPTION	1.05	7.393
W1201_REYDON	0.563	5.712
W1202_OXBOW	1.05	6.918
W1204_SLADE	3.485	5.73
W1205_POTENT	1.05	7.868
W1206_GOLDLACE	3.485	3.591
W1210_ORTON	0.563	7.868
W1211_ODYSSEY	1.05	3.354
W1213_EXSEPT	2.511	6.68
W1220_DEBEN	6.893	4.779
W1222_ARRIVA	1.537	4.779
W1223_CANTERBURY	1.537	5.73
W1224_CYBER	2.024	1.69
W1226_TRAVIX	1.05	6.205
W1227_BISCAY	2.998	4.066
W1233_ARK	7.38	4.066
W1234_TANKER	0.563	3.354
W1240_NEXUS	1.05	4.542
W1249_CHEQUER	1.05	5.492
W1251_HARROW	0.563	7.393
W1257_RICHMOND	2.998	2.403
W1258_CHATSWORTH	2.024	4.542
W1259_WOBURN	2.024	3.591
W1262_MACRO	0.077	1.453
W1263_FENDER	3.972	2.496
W1266_ACCESS	0.563	3.591
W1267_ANGLO	1.537	6.442
W1269_POSIT	1.05	8.106
W1270_COMET	0.563	7.018
W1271_FEAST	0.041	6.68
W1272_RAMPART	0.563	8.106
W1273_VAULT	7.867	3.493
W1275_KEMPT	1.05	7.155
W1276_ALCHEMIST	1.05	6.918
W1277_FRELON	6.406	4.066
W1278_PHLEBAS	1.537	7.393
W1281_XI19	1.537	2.166
W1282_SOLSTICE*	1.519	5.73
W1286_STORM	1.537	6.442
W1292_VIRTUOSE	7.38	4.066
W1295_SABRE*	8.354	7.868
W1300_WINDSOR	2.024	7.42
W1310_CAPNOR	1.537	6.205
W1321_PR21R60	2.511	7.277
W1326_TELLUS	4.459	6.205
W1327_BRUNEL	1.05	8.106
W1328_WIZARD***	1.537	6.442
W1329_ZAKA	0.077	6.918
W1330_ROBIGUS	2.752	6.918
W1331_CONTEXT	1.537	4.779
W1332_CONVOY	2.024	6.68
W1333_ASHANTI	0.563	3.116
W1335_SCORPION_25	1.537	3.354
W1336_WARLOCK_24	1.537	3.116
W134_CLEMENT	1.05	7.63
W1343_CARLTON	1.05	7.393
W1353_GOODWILL	1.537	2.166
W1359_INSIGHT	2.511	2.878
W1361_MALLET	0.077	4.542
W1364_RIVET	0.077	5.492
W1367_FIELDER	0.077	4.066
W1370_HARBOUR	2.511	7.393
W1376_EINSTEIN	2.998	5.492
W1380_ARRAN	1.05	3.354
W1383_CHARDONNAY	1.05	6.918
W1388_CORDIALE	7.38	1.69
W1392_QUEST	1.537	5.73
W1395_SENATOR	0.563	8.581
W1400_FLAXEN	1.05	4.824
W1407_AWARD	8.354	6.918
W1409_MAYFAIR	1.537	4.779
W1411_DICKSON	2.024	6.68
W1414_VECTOR	0.077	1.928
W1415_SMUGGLER	3.485	3.829
W1426_ISTABRAQ	4.459	2.403
W1427_NIJINSKY	2.024	2.329
W1428_SANCERRE	5.432	2.403
W1429_ALSACE	2.024	5.967
W1435_SW_TATAROS	4.945	5.492
W1438_CAPHORN	1.537	6.68
W1439_DART*	1.05	6.442
W1440_STEADFAST	0.563	6.68
W1441_MONUMENT	3.485	5.967
W1442_GLADIATOR*	1.05	3.354
W1443_HERITAGE	2.024	6.918
W1445_BELTER	3.485	5.492
W1447_BENTLEY	4.945	6.68
W1449_WELFORD	1.05	5.017
W1450_PENNANT*	0.077	2.641
W1456_RAGLAN	1.537	7.393
W1461_MAYFIELD	2.998	7.63
W1462_AMBROSIA	2.92	6.68
W1463_EQUATOR	1.05	5.492
W1464_EXTEND	7.867	7.155
W1467_MAGNITUDE	4.459	3.354
W1468_DEFENDER	3.485	3.829
W1469_SCANDIA	2.024	5.492
W1470_CHOICE*	2.024	3.116
W1477_ATLANTA	1.05	6.205
W1478_PAGAN	1.05	1.928
W1482_GLASGOW	7.38	7.393
W1489_ISIDOR	8.841	NA
W1497_SAMURAI	1.05	7.155
W1499_PREDATOR	1.537	7.155
W1502_BROMPTON	1.05	7.155
W1511_CHESTER	1.05	4.066
W1512_EXETER	6.406	4.779
W1516_ROSARIO	2.024	7.868
W1532_MASCOT*	2.024	7.393
W1541_PIRANHA	1.05	5.254
W1542_DIRECTOR	0.563	2.166
W1543_ASAGAI	0.077	3.591
W1545_ZEBEDEE	5.432	4.066
W1546_GATSBY	0.077	2.641
W1549_FASTNET	0.563	2.166
W1550_DOVER	2.511	2.403
W1556_HOURRA	2.024	NA
W1561_HYPERION	1.537	5.967
W1564_ALCHEMY	4.945	2.254
W1573_AARDEN	2.024	NA
W1577_HURLEY	6.406	5.017
W1578_KIPLING	1.05	3.116
W1599_BATTALION	1.537	2.403
W1606_OCHRE	0.077	0.502
W1611_CONTENDER	0.563	3.829
W1621_GULLIVER	0.563	1.928
W1625_BENEDICT	0.563	3.829
W1644_TIMBER	2.511	2.166
W1649_SAHARA	1.537	2.166
W1652_HUMBER	0.077	6.68
W1658_OAKLEY	2.024	7.63
W1687_MARKSMAN**	1.537	2.878
W1725_DUXFORD	2.024	2.403
W1726_LIMERICK	2.024	2.403
W1727_MONTY	1.05	7.63
W1731_HEREFORD	1.537	1.995
W1737_JB_DIEGO	1.05	4.422
W1765_KETCHUM	2.024	3.354
W1766_GALLANT	7.38	4.779
W178_KINSMAN	2.024	8.398
W1789_QPLUS	1.537	6.205
W179_HOBBIT	7.867	6.918
W1813_CONQUEROR	8.354	7.393
W1865_WARRIOR**	1.206	4.124
W1882_HORIZON	4.945	4.779
W201_ARMADA	7.867	6.205
W205_KADOR	8.841	8.106
W23_TOMMY	7.38	2.403
W230_HUSTLER	7.867	6.442
W231_BRIGAND	NA	4.542
W260_ANVIL	NA	5.492
W265_COPAIN	NA	8.106
W274_BOUNTY	NA	2.641
W276_VIRTUE	NA	5.492
W287_AVALON	7.439	4.506
W296_GRANTA	NA	2.403
W311_ABELE	NA	3.354
W321_NORMAN	2.024	5.254
W364_LONGBOW	2.024	7.393
W389_STETSON	2.024	6.015
W4_BOUQUET	NA	5.73
W41_MARIS_BEACON	7.867	6.968
W440_GALAHAD	7.933	7.393
W486_MOULIN	NA	7.155
W489_BROCK	8.426	1.928
W496_TONIC	2.024	2.166
W509_BOXER	1.537	4.01
W533_MERCIA	5.432	2.166
W537_SLEJPNER	2.024	6.68
W544_AXONA	2.024	4.542
W565_PARADE	2.024	2.166
W585_RENDEZVOUS	5.919	5.967
W591_HORNET	1.05	6.918
W607_APOLLO	1.206	7.155
W610_SOLEIL	NA	1.69
W612_ARMINDA	2.511	3.829
W626_SQUADRON	1.05	6.918
W628_RIBAND	7.38	5.967
W66_MARIS_HUNTSMAN	6.893	6.918
W67_MARIS_TEMPLAR	2.92	6.903
W670_APOSTLE	1.537	1.928
W671_PASTICHE	5.432	2.166
W672_FRESCO	6.893	7.155
W682_URBAN	8.354	7.155
W692_BEAVER	0.563	6.442
W694_HAVEN	1.05	4.779
W704_LYNX	NA	7.63
W707_AXIAL	3.485	7.393
W724_EKLA	7.38	1.928
W728_TALON	2.511	6.442
W732_DEAN	1.05	5.492
W735_TARA	1.537	3.829
W736_HEREWARD	2.998	4.304
W755_ORESTIS	4.459	3.354
W759_ADMIRAL	1.537	3.116
W760_SOLDIER	0.563	4.918
W765_SAREK	7.38	4.918
W770_LANCELOT	1.05	8.106
W773_TORONTO	1.05	6.205
W775_ESTICA	1.05	2.641
W776_WASP	6.893	4.542
W783_CAPRIMUS	2.511	4.779
W785_ARISTOCRAT	3.972	4.918
W787_TORFRIDA	3.972	4.066
W798_CAMP_REMY	7.867	2.166
W800_GENESIS	5.919	6.918
W801_ASTRON	NA	6.68
W803_FLETUM	4.945	6.506
W806_DIABLO	0.563	7.3
W808_SPARK	6.406	2.403
W810_ZODIAC	0.563	3.354
W811_FENDA	7.38	6.506
W817_HUSSAR	0.077	4.304
W818_BRIGADIER	0.563	4.304
W824_BRYDEN	1.05	3.33
W825_ADROIT	NA	6.506
W826_LEO*	2.511	6.903
W827_RENOWN	4.945	NA
W828_HUNTER	0.563	2.641
W829_VERITAS	1.05	NA
W833_CADENZA	2.012	2.111
W834_SOISSONS	8.841	7.393
W844_TREND	2.92	6.205
W845_BUSTER	0.563	2.403
W847_FLAME	3.485	2.403
W848_WOODSTOCK	7.38	6.109
W856_LYNX*	0.563	5.017
W858_RIALTO	1.05	5.017
W859_ANDANTE	3.485	8.581
W862_ATLA	0.563	6.386
W863_OSTARA	1.05	5.315
W867_PROPHET	8.354	8.106
W878_BEAUFORT	NA	5.492
W88_JOSS_CAMBIER	7.867	8.106
W881_ENCORE	1.05	5.017
W882_CONSORT	2.511	6.68
W886_TURPIN	1.05	6.918
W896_DYNAMO	6.406	3.591
W931_CAXTON	3.972	6.918
W932_REAPER	6.893	5.967
W933_RALEIGH	1.05	5.967
W934_DRAKE	1.05	6.386
W937_SPRY	1.537	7.868
W938_SHANNON	1.537	6.918
W939_CHARGER	2.998	6.68
W940_CLOVE	1.05	4.542
W942_NEWHAVEN	0.563	8.106
W943_GALATEA	7.38	8.106
W945_MAGELLAN	1.05	7.3
W946_CHIANTI	1.537	6.918
W954_CROFTER	1.537	5.73
W955_RITMO	NA	6.68
W966_RUBENS	7.38	7.155
W967_ABBOT	3.485	6.282
W970_IMPALA	3.972	7.393
W972_ACCLAIM	1.05	7.63
W973_MADRIGAL	0.563	5.492
W978_HARRIER	1.05	7.155
W980_MALACCA	4.945	2.641
W982_HUDSON	3.485	4.542
W983_EQUINOX	0.563	4.074
W992_HOLSTER	2.998	8.094
W994_WARRIOR	1.05	6.903
